# Supplementary material for: In silico analysis enabling informed design for genome editing in medicinal cannabis; gene families and variant characterisation
Source: PLoS One. 2021 Sep 22;16(9):e0257413. doi: 10.1371/journal.pone.0257413 (PMC8457487; doi:10.1371/journal.pone.0257413)
Supplement: S1 Data — (XLSX) [file pone.0257413.s001.xlsx]

## Sheet: Cb-2 Genomic Sequences
Gene	Sequence
DXS1	CATTTGATGATAGAATTGCCTCACAATATTCGATTCTATCGATTACTTACCTTGGCTACTTCTCTTAGTTCTCTAAGAGGCCTGTTTGATTGCAGCCTACTGAGAGCACTACTCAAAGCTCCAACAGGTGGTATGGGCCCATCAAGAGAGGCAGTAGGTAAAGAAACCTGTTTATTGTCGTTAAGAATAATAATCATGTCGGAATCAAGGTACCCGGCATTATTCATGGCTTCATAAGCTTGACCTGCTGTCATGGCGCCATCACCTATGACAGCCACTACATTATTCTTTCTTCCTTTAAGATCCCTTCCAACAGCCATTCCTACACCAAGATGAAGAAATTTAACATATGATATTAGTAGCTAACTTAAA
DXS2	ATTTCTTTTTGTGAAAAATGATAATTAAGCTTCCGTGGGAATGATTTTTCAGGATCTTGAACAGCTAGCAGCAGAGCTTAGAGCAGATGTAGTCCATACAGTATCAAAAACAGGTGGTCATCTGAGTGCAAGCTTGGGAGTTGTGGAGCTCACTGTAGCACTGCATCATGTTTTCAATACCCCTGATGATAAAATCATATGGGATGTTGGACATCAGGTCACCACAACATTAATGTCTTTATATTAAAATAATTACAACCCAATTGAGTTATTCTGAAAAAGAAATGAATTTTTGCAGACATACCCGCATAAGATTCTTACAGGAAGGAGGTCTCAAATGCATACCATTAGAAAGACTTCTGGTCTAGCAGGGTTTCCCAAAAGAGATGAGAGTGTTTA…
DXR	ACCAAAACGGTTAAAAAGGAGAAATCTTTTGACGGGTACAGTTTGAATGGCTCTGAACTTGTTATCCCCAGCTGAAGTGAAGGCTCTATCCTTTTTGGACTCCACCAAGTCCACCCGCTTCCCTAAGCTGTGTCCAGGTTTTACTTCCAATCTTGATATTCTCCGTTTGGTTACCCAGAAAGTGGGAGGGAGATTACATAAAATCAAAGGAGTTTTTTTAGTGGGGAAGCTTTAAGTTATGAGCTCAGCTCAATTGGGTTGAGTGGTTTTGTTAATGTCTTTTGAAATATGACTGAGAAATAGTAAAAAGGTCAACTTTTGTGTTTTTGTTAGTTTAGAGATATCACTTCTTGCTTATGCTAAAGAATTCTTGTCCTAACAAATTATACTGTGTTTAGT…
MCT	TATTTTCAGATTACAAAGAATGTGAAAGTACAACAAAAAATGAATATTTATGCAACAGCCTTCACAGAGTTCATACTCAATATTCTCTCCGCAAGCAATAAATCATCTGGAGTAGTAACCTGCAAAAGATTTGACCACTTTAAATATTTATTTTGAAAGGGACCACTTTAAACTTGATTACTTTTTATAGAATTATAGCTTCCATATGAACAACAAAAGTGAAAGTTTAGTACCTTGATGTTGGTGTAAGCACCTTCAGTTATATATACAGGATGTCCAAGGTGTTCCACTATAGACACATCATCAGTCACTTCCAGATTTTCCCTGTAGACAAGTTTAATGCATACTATATCAAAATTTAAAGAGAAAGTACATTGGTCATTTTACAATGTGTATGAG…
CMK	TATGGTCATTTTACTACACGCATTAGTATTATTATGATTCATTCTTATTACTCGACAGAGGAGGAAAAATTACGAGAGAAATCATCTGAAGGGCTACAAGCGCTAGCTGAAGCAGGTTCTTTGTACCATTCATTTGCTTCTCGAGTCAGAAAGTTGGCCTCTGCGTATAACAAAACAACTTTATACATCTTCATTTTTTAGTTATTTATTTTTTTAATTTTTTTTTTTTGAGGGAAATAAAAATCAGTAGCTAGAGAAATTAAATTAAAGGTTGACTTGCGTATCTCTAATTGTTCTCTTCTAATTCTCAGTGGCTTCACTATGGGAAAAATAACCATGAGACTGAATGGTCTTTGAAAATCATAGAAGATTATAACCAGTCTGGTCTTGCAAATAACA…
MDS	ACTACTAACCACATGTTTTTGACAAGGACTTTCCAAGCATATTCTTTTCTACTTTTTCATAAGAAGAACCACAGTGTGAGCAGCGATGCTTCGATTTTCCCCGAGACTATCGACCTTTTCATGAGTTTTCGCTTTCAGATTAACAACTGCAGGGTCAGCTCCTAGAAGTTCAGACAAGTTGGCTCTGATAGCTTCCTTGTGTGGACTTAACTTTGGTCTTTGAAGAATTAATGTTGCATCTAAATTTCCAAGCTCATAACCTGCCTCATGCATCAGTCTCACCTAAAATATAGATAAAACATATTCAAACATGTTTATATTGTCTCTCAACTACTAATAGACAGCTCAGAGTGAATGGTTTTCAATAATTGTGTTCCATTGTTTGTGACAAAGAGACAT…
HDS	TGCCCTTTTATTTTCTATCTACCGACGACGACGATGCATATACACTCTTCATTCTTCGTCCGAGGGTGGTTCAACCCATCGGCCATGATCTTTTATTAGCTGAATCAATGCATCGGTCGCTTGTTCCATTGCGATTCCACGCTGCACTACCGTCTGAAAAAAACATAACGTAAATTTCCATGTCGATTTTAACCATATGTTCTTTCGAAATATAAAACCGAAAACATAATTATATACCTTTCCAACATAAAGGTCAATCTTTCCGGGAGCACCACCGACATAACCGAAGTCTGCATCAGCCATCTCTCCGGGTCCATTAACAATGCAACCCATGATTGCAATCTATCATACGAAAAGATTGAAAAGAGTTAAATACAAAGGAATAATATTTCAAAAAAA…
HDR	GTCATCCGATGCGCCGGCGAGTCATCTTCAACGGCAGCAGATTCTGATTTCGATGCGAAAGTGTTCCGTAAGAACTTGGTCCGAAGCAAGAACTACAATCGGAAAGGTTTTGGCCATAAGGAAGAGACCCTTCAACTCATGGACAGCGAGTACACCAGTATGTTGTTGTGCTTCGATTCCTCGATTTGTTTATGATTAAAGGATTTTTTTTTTTGTTTGCTTAATTGAATAATTAATTTACTTGAAACAAAATTCAGGTGATATTATAAAGACTTTGAAGGATAATGGAAATGAGTACAGGTGGGGGAACGTGACGGTAAAATTGGCCGAAGCATATGGGTTTTGCTGGGGTGTGGAGCGAGCTGTCCAAATTGCTTACGAAGCAAGGAAACAGTTCCC…
IPP/IPI	ATTAAATAATATTAGGCACATATTTAATAGTTACATTAAAATATTAATATATAATTATAATATTACTCGATTCAACAATGGCGGAGATCACATGCGACAATGACCCTCCTTCTAAATACCACTGCCAAGCTCTACATTGCCCCCAGAACTCTTCCCTTTACCTCTTCCTCTACCTTTGCTCGTAGCCCTTTTCTCCGAATCCCCTCCCTTCTTAAGCCCTTGTCTCCTCTCACCGCTAGGGTCTCTCTTTCTTCCACCATGGGAGACTCTGCCGACGCTGGAATGGACGCTGTCCAGAGACGCCTTATGTTTGATGATGAGTGCGTTTCTGTTTATCTGATAACCCTTCTTCCATTTCTTCTTTGTTACTCTTCTGATATGCTTTGTTTGGTTGCTTAG…
GPP_LSU	GAGCAGCAGCACTAATTATTATTGTACTAATAAAATATTAAATGATATCAATTTTGCCTATAAGCAATATAATTAGCCAAAGCAATTAAAGGAGCAGCCTTTATGGGATCAAAACCAGAAAGATGCTGTTTGGCTTCTGTGTTCAATTGCTCAGCAAATTCTCTTGATTTGTCAATACCCATTAGCCTTGGATAAGTAACCTTATCAGCCACCAAATCTTTCCCAGCAGTTTTACCCAATTCTTGAGAAGATTTAGTCACATCAAGAATGTCATCAACAACCTGAAAAAGCAAGCCAATACACCTAGCAAAGCTCCTAAGTTTTTCAACTTCTTCATCTGTACCACCACCAAGAATAGCCCCCAAAACAACAGAAGCTTCTAGAAGAGCCCCAGTCTTA…
GPP_SSU	CATAATTAAATACATTTTTTTAATTTCACAACAAAACGTCTTAATTTCTATAGACGAAAAAGAAAGGTTGAAAATGGCTCTAAGTTTCTCCCATCGAAATATTTTAGTTCCTGGCGAGCCAAATTGGTTAACTCCTCGATGATTCTGTCTGCTTCTTTCTTTTCTTCTGTGCTGCTCATTATAAATCTATTGGCATATCCTTGAATCATGCCCACATAAAGACCAAAAGTTCTCAACTTCTCAACCTCTTCTTCATGTGCCTCTCCAAGAATGGCCCCACATGCAGCAGCGCATGCATGCATCGCACCTTCCTTCTTCAAAGAGGGATAATGGCCCCACCCGACAGTTTTGGCTTCATGACTATCAACGTCAAATCTACTGGCTAGCTTCTCATGGTAT…
FAD2 #1	AACATGCAAAAATGGAAGTTGTAGATGACCAATACAGTAACCTTGTTAGGCGAGCACCACACACCGAACCACCATTCACGCTAAGCGAAATCAAGAAAGCCATTCCACCCCATTGCTTCAAACGCTCTCTTCTCCGCTCCTTCTCTTATCTCCTTCAAGACCTTTTCTTAGTCTCTTTACTCTACTACATAGCAACATCTTACTTCCACCTTCTTCCTCATTGCCCATTTTCATACTTAGCTTGGCCCCTTTATTGGATCTCCCAAGGCTGCATTTCATTTGGTATTTGGGTCATTGCTCATGAGTGTGGCCACCATGCTTTTAGTGATCACCAATGGGTGGATGACACCGTTGGTTTCGTCCTTCATTCCGCTCTTCTCTTCCCATATTTCTCTTGGA…
FAD2 #2	TTGGCTCAATATAGACACACTCCTTAATCTCTCTCCAAAGAGCTTTAATTATTGGAGTATCATCAAAAGAGTAGTACTCTCCCAATATGGGTTTGATAGCTTTGGTGGCTTCATTTGCATGGTAATGAGGTATTGTTGCGAATAAATGGTGTGCTACATGAGCGTCTGTAAGGTGATGAAAAACCCTATTGAGAATTGATCCATAGTTTCGATCAACTGTTGACAATGCTCCTTTCAACCAATCCCACTCTGACGAGTCATAATGAGGCAATGAAGGGTGAGTATGATTCAAGTATGCGATTGTCACAAGGATGCTATTCCCTGTAAACAATGGCACCCCATACATGAACACAAGCCAACTCAACCCTTTAGTCGAGCCAAGCTGGTATAACACTAATG…
FAD2 #3	CTTGTTCAACGTAAAGACACTCTTTGGCCTCTCGCCACATAGCCTTAATTATTGAAGTCTCATCTAAACGATAGTACTCTCCTAATATTGGCTTCACAGCTTTTGTTGCTTCTATTGCATTGTAATGTGGTATTTTGGGGAATAAATGGTGCAACACATGAGTGTTTGAAACGTTATGAAAAACACTATTGAGAACTCCAAAATCTCGATCAACGGTTGACAAAGCACCTCTCAACCAATCCCATTCGGACGAGTCATAGTGTGGCAGTGCAGGGTGAGTGTGTTGTAAATAAGTGGTCAAAACTAGCAAGACACCTACTATTAGCAATGGTATCCCATGCACGAACAAAACCCAACTCAATCCTTTGGCTAAGACAAGTTGGTGTAACACCAATGTGG…
FAD2 #4	TTAACATTGTATTATTTATTCTCTTTTTAATATATTTTAAGAAATGAAAATGGGAGGCAATGGCGAAAATAGTAGACTTGAGCGAGCACCACACACCGCACCACCATTCACCCTAAGCCAACTCAAGAAAGCCATTCCACCCCATTGCTTCAACCGCTCTCTTCTCCACTCCTTCTCTTATCTTCTTCAAGATCTTTTCTTCGCGTCTTTGTTCTACTACGTAGCAACCTCTTACTTCTACCTCCCTCACCCGCTCCCATACTTAGCTTGGCCACTTTATTGGATCTTCCAAGGCATCATTTTTTGTGGTGTTTGGGTCCTTGGTCATGACTGTGGTCACCACTCTTTCAGTGACCACCAATGGGTGGATGATATGGTTGGTTTTGTCATCCACTCCGC…
LOX	AATTTATTTCAAATAGATATGCTATATGGAATGTTTAAAATTTATTTCAAATAGATATACTATATGGAATACCCTTGTTAGTGACACCAGGCTCAGAAAAGGGCTTGAGAAGTTCATAAGACAAAATTCCAGCTCCATGTCTATTCCTTAAATTCTCATTATCATTCTTTTCATTAATGATACTTTCAATCTCGTTCATCCTCTTATTGAACCGATTAAAAGCTTCCGCTATAACAAGATTCGAGCCCCACGAGGGTTCCATCTTGTCTCCAAGATACTCTTCGTCTGGCGAGTGAGTAGACAACACGTCTAACACGGCCACAACTAGGCCTGCTTGTAATTGCGTAGGTAAGCACTTCAAAAGGGCATCTTCAGGACTATTTTGAAGTGTTTCCACGC…
HPL	GTCATTACCATCACCATCACCATCACCATACTCCTCTGATTCAGTAGTTTAAGCCTTTTTAAGAGCTGTGATTGAACTTGAGCTCCCGCTGATGGAGTCATAACGACGGAAGGTGTAAGCCAAGATCAAACAAGCCGTAAGCGTGACGATATCTTTTCCCGCGCATTGCTTATTGGTGACGCTGGGCACACCGGTTTGAGGTCCATTGGACCAGTAAAGGTAATCTAACAGACCTTTATCTTTCATGAACCGGTCCCCAATGAACGACTCCGGTTCCGAGAATATTTTTGGGTCCCTCATAACAAGGCTTTGAAACCCGCATAGGAGCTCGCCTTTCTTCACCTCGAAGGCCGCGTCGTGCGAGCTGAGCCGGAAGTCCTTCCTGGCCCTGGCGAATTG…
OLS	ATCACACATACACAACTCATTATTATCATAATAATAATAATAATAATATGAATCATCTTCGTGCTGAGGGTCCGGCCTCCGTTCTCGCCATTGGCACCGCCAATCCGGAGAACATTTTAATACAAGATGAGTTTCCCGACTACTACTTTCGGGTCACCAAAAGTGAACACATGACTCAACTCAAAGAAAAGTTTCGAAAAATATGTATGTATTATGAATATATATATTTCCAACTAATAATACTTTTCCATGTACGTATACGCATTATCTATTTATATAATAAAGGAATTTTTACATCATATATTAAGCATGAAGAATTTATGTTTAATATCTTGTATCATTACTTTCTTTATATGTATATGTAGGTGACAAAAGTATGATAAGGAAACGTAACTGTTT…
OAC #1	TCGACTGTATGTAGCATAATGTGATTTATATAATTATCAAAAAAAAAAAAAAAAGAAGAAGAAGAAGAAGTTGAGAAAGAGAATGGCAGTGAAGCATTTGATTATATTGAAGTTCAAAGACGAAATCACAGAAGCCCAAAAGGAAGAATTTTTCAAGACGTATGTGAATCTTGTGAATATCATCCCAGCCATGAAAGATGTATACTGGTAATTTGTGATTATTTTGTTTCATAATTCATATACATTTAACTAATTATTATAATAATAGTATAGTGATGAATAATTCTAATAATGTTGTTTGCATTGCAGGGGTAAAGATGTGACTCAAAAGAATAAGGAAGAAGGGTACACTCACATAATTGAAGTAATGTTTGAGAGTGTGGAGACTATTCAGGACTA…
OAC #2	TCGACAGTATGTAGCATAATGTGATTTAATTATCAAAAAAAAAAAAATAAGAAGAAGAAGAAGAAAGTTGAGAAAGAGAATGGCAGTGAAGCATTTGATTATATTGAAGTTCAAAGATGAAATCACAGAAGCCCAAAAGGAAGAATTTTTCAAGACGTATGTGAATCTTGTGAATATCATCCCAGCCATGAAAGATGTATACTGGTAATTTGTGATTATTTTGTTTCATAATTCATACATTTAATTAATTATAATAATAGTATAGTGATGAATATAATTCTAATAATGTTGTTTGCATTGCAGGGGTAAAGATGTGACTCAAAAGAATAAGGAAGAAGGGTACACTCACATAGTTGAGGTAACATTTGAGAGTGTGGAGACTATTCAGGACTACATTGT…
GOT	ATAATTAAGAAGAAAAAAAAACATACAAATATATAGAAGTAAGAGACACACACATACCCTAATGGAATTTTTTGCGATTGATAATGATTCTGAGCATTTGTTTTGTAGATGAAAACTCTTGGTGGAGCAATGTTTAGAGGGAAAATTATTGTAAGAGTATTTAATTGGTGTTTTGGGGTGTCGATAACATAATAATGAGGTTTTGGGATTATTATTGTGAGGATTTAATAAAGTATGGTAATTAGTTTGAAATGAAAAGGTACAAACTGATGAGAGTCCCATGAAGATTATTATTGATTGAATATTAAGAAAAAATGAGGGAAAGAAAGGGTTAGAATAACATAGTGATATCAATAATGAAAAAATAACAAGATTTATAGTAAAATAATTTTTGCTTGG…
AAE1	ATGAACACCAAAATCATTAATGGTTGTTTTTCTTTTATTATGATTCAGGGAGAAAGTAAAGTCCACCAATATGGGCGCACTTTTGGAGAAGCGAGGAAAAGAGTTTTTGGGAGTCAAGTATAAGGATCCCATTTCAAGCTTTTCTCATTTCCAAGAATTTTCTGTAAGAAACCCTGAGGTAATAATAATAACTATTTATTATTTTATTTGAGGGTGGTTTTTATGTTAATTATTTGTAATTAATGGTTAATATTATATAATGTTAGGTGTATTGGAGAACATTACTAATGGATGAGATGAAGATAAGTTTTTCAAAGGATCCAGAATGTATATTGCGTAGAGATGATGATATTAATAATCCAGGGGGTAGTGAATGGCTTCCAGGAGGTTATCTTAACT…
THCAS	AAAAAATCATTAGGACTGAAGAAAAATGAATTGCTCAGCATTTTCCTTTTGGTTTGTTTGCAAAATAATATTTTTCTTTCTCTCATTCCATATCCAAATTTCAATAGCTAATCCTCGAGAAAACTTCCTTAAATGCTTCTCAAAACATATTCCCAACAATGTAGCAAATCCAAAACTCGTATACACTCAACACGACCAATTGTATATGTCTATCCTGAATTCGACAATACAAAATCTTAGATTCATCTCTGATACAACCCCAAAACCACTCGTTATTGTCACTCCTTCAAATAACTCCCATATCCAAGCAACTATTTTATGCTCTAAGAAAGTTGGCTTGCAGATTCGAACTCGAAGCGGTGGCCATGATGCTGAGGGTATGTCCTACATATCTCAAGT…
CBCAS#1	ATGAATTGCTCAACATTCTCCTTTTGGTTTGTTTGCAAAATAATATTTTTCTTTCTCTCATTCAATATCCAAATTTCAATAGCTAATCCTCAAGAAAACTTCCTTAAATGCTTCTCGGAATATATTCCTAACAATCCAGCAAATCCAAAATTCATATACACTCAACACGACCAATTGTATATGTCTGTCCTGAATTCGACAATACAAAATCTTAGATTCACCTCTGATACAACCCCAAAACCACTCGTTATTGTCACTCCTTCAAATGTCTCCCATATCCAGGCCAGTATTCTCTGCTCCAAGAAAGTTGGTTTGCAGATTCGAACTCGAAGCGGTGGCCATGATGCTGAGGGTTTGTCCTACATATCTCAAGTCCCATTTGCTATAGTAGACTTGAGA…
CBCAS#2	ATGAATTGCTCAACATTCTCCTTTTGGTTTGTTTGCAAAATAATATTTTTCTTTCTCTCATTCAATATCCAAATTTCAATAGCTAATCCTCAAGAAAACTTCCTTAAATGCTTCTCGGAATATATTCCTAACAATCCAGCAAATCCAAAATTCATATACACTCAACACGACCAATTGTATATGTCTGTCCTGAATTCGACAATACAAAATCTTAGATTCACCTCTGATACAACCCCAAAACCACTCGTTATTGTCACTCCTTCAAATGTCTCCCATATCCAGGCCAGTATTCTCTGCTCCAAGAAAGTTGGTTTGCAGATTCGAACTCGAAGCGGTGGCCATGATGCTGAGGGTTTGTCCTACATATCTCAAGTCCCATTTGCTATAGTAGACTTGAGA…
CBCAS-truncated	ATGAATTGCTCAACATTCTCCTTTTGGTTTGTTTGCAAAATAATATTTTTCTTTCTCTCATTCAATATCCAAATTTCAATAGCTAATCCTCAAGAAAACTTCCTTAAATGCTTCTCGGAATATATTCCTAACAATCCAGCAAATCCAAAATTCATATACACTCAACACGACCAATTGTATATGTCTGTCCTGAATTCGACAATACAAAATCTTAGATTCACCTCTGATACAACCCCAAAACCACTCGTTATTGTCACTCCTTCAAATGTCTCCCATATCCAGGCCAGTATTCTCTGCTCCAAGAAAGTTGGTTTGCAGATTCGAACTCGAAGCGGTGGCCATGATGCTGAGGGTTTGTCCTACATATCTCAAGTCCCATTTGCTATAGTAGACTTGAGA…
CBDAS-like#1	TGATGACGTAGGGGAAGAGGTGGGATGCTTTGTTCGTTTCTAAAGAAATTATCGGGATCAACCTTGGTTTTTACTTTTACTAACCTATTAAAATTTTTACCAAAATACTTTTCACCCCAAATACGTGCTTGTGTGTAATTATTAGGACTCTCGAAATTAGTTTTTCCTAAATCAAGGTCCCTATAATTGAGATACGCCATTCTTGGATTTTGGGACACATAAGGAGTCGTGAAATTATAAACATTCCGAATCCAGTTTATATGCTTTTCATTATCTTCTTGCTTCTCCCATGAAGCTATGTACCAAATTTCATACATGATTCCAGCTCGATGAGGGAATGGAATTGCTGATTCTGAAATCTCATCCATTATACCACCATAAGGGTAAAACACAAACATC…
CBDAS-like#2	TGATGACGTAGGGGAAGAGGTGGGATGCTTTGTTCGTTTCTAAAGAAATTATCGGGATCAACCTTGGTTTTTACTTTTACTAACCTATTAAAATTTTTACCAAAATACTTTTCACCCCAAATACGTGCTTGTGTGTAATTATTAGGACTCTCGAAATTAGTTTTTCCTAAATCAAGGTCCCTATAATTGAGATACGCCATTCTTGGATTTTGGGACACATAAGGAGTCGTGAAATTATAAACATTCCGAATCCAGTTTATATGCTTTTCATTATCTTCTTGCTTCTCCCATGAAGCTATGTACCAAATTTCATACATGATTCCAGCTCGATGAGGGAATGGAATTGCTGATTCTGAAATCTCATCCATTATACCACCATAAGGGTAAAACACAAACATC…
CBDAS-like#3	TGATGACGCAGGGGAAGAGGTGGGATGCTTTGTTCGTTTCTAAAGAAATTATCGGGATCAACCTTGGTTTTTACTTTTACTAACCTATTAAAATTTTTACCAAAATACTTTTCACCCCAAATACGTGCTTGTGTGTAATTATTAGGTCTCTCAAAATTAGTTTTTCCTAAATCAAGGTCCCTATAATTGAGATACGCCATTCTTGGATTTTGGGACACATAAGGAGTCGTGAAATTATAAACATTCCGAATCCAGTTTATATGCTTTTCATTATCTTCTTGCTTCTCCCATGAAGCTATGTACCAAATTTCATACATGATTCCAGCTCGATGAGGGAATGGAATTGCTGATTCTGAAATCTCATCCATTATACCACCATAAGGGTAAAACACAAACATC…
CBDAS-like#4	TGATGACGCAGGGGAAGAGGTGGGATGCTTTGTTCGTTTCTAAAGAAATTATCGGGATCAACCTTGGTTTTTACTTTTACTAACCTATTAAAATTTTTACCAAAATACTTTTCACCCCAAATACGTGCTTGTGTGTAATTATTAGGACTCTCGAAATTAGTTTTTCCTAAATCAAGGTCCCTATAATTGAGATACGCCATTCTTGGATTTTGGGACACATAAGGAGTCGTGAAATTATAAACATTCCGAATCCAGTTTATATGCTTTTCATTATCTTCTTGCTTCTCCCATGAAGCTATGTACCAAATTTCATACATGATTCCAGCTCGATGAGGGAATGGAATTGCTGATTCTGAAATCTCATCCATTATACCACCATAAGGGTAAAACACAAACATC…
CBDAS-like#5	TGATGACGCAGGGGAAGAGGTGGGATGCTTTGTTCGTTTCTAAAGAAATTATCGGGATCAACCTTGGTTTTTACTTTTACTAACCTATTAAAATTTTTACCAAATTACTTTTCACCCCAAATACGTGCTTGTGTGTAATTATTAGGACTCTCGAAATTAGTTTTTCCTAAATCAAGGTCCCTATAATTGAGATACGCCATTCTTGGATTTTGGGACACATAAGGAGTCGTGAAATTATAAACATTCCGAATCCAGTTTATATGCTTTTCATTATCTTCTTGCTTCTCCCATGAAGCTATGTACCAAATTTCATACGTGATTCCAGCTCGATGAGGGAATGGAATTGCTGATTCTGAAATCTCATCCATTATACCACCATAAGGGTAAAACACAAACATC…
CBDAS-truncated#1	TGATGACGTAGGGGAAGAGGTGGGATGCTTTGTTCGTTTCTAAAGAAATTATCGGGATCAACCTTGGTTTTTACTTTTACTAACCTATTAAATTTTTTACCAAAATACTTTTCACCCCAAATACGTGCTTGTGTGTAATTATTAGGACTCTCGAAATTAGTTTTTCCTAAATCAAGGTCCCTATAATTGAGATACGCCATTCTTGGATTTTGGGACACATAAGGAGTCGTGAAATTGTAAACATTCTGAATCCAGTTTATATGCTTTTCATTATCTTCTTGCTTCTCCCATGAAGCTATGTACCAAATTTCATACATGATTCCAGCTCGATGAGGGAATGGAATTGCTGATTCTGAAATCTCATCCATTATTCCACCATAAGGGTAAAACACAAACATC…
CBDAS-truncated#2	TATTTATGTTATAAGGACTAATAATTTGATAAGAGAAATAGATCTATTTAAGATAATTAATGATGACGCAGGGGAAGAGGTGGGATGCTTTGTTCGTTTCTAAAGAAATTATCGGGATCAACCTTGGTTTTTACTTTTACTAACCTACTAAAATTTTTACCAAAATACTTTTCACCCCAAATACGTGCTTGTGTGTAATTATTAGGACTCTCGAAATTAGTTTTTCCTAAATCAAGGTCCCTATAATTGAGATACGCCATTCTTGGATTTTGGGACACATAAGGAGTCGTGAAATTATAAACATTCCGAATCCAGTTTATATGCTTTTCATTATCTTCTTGCTTCTCCCATGAAGCTATGTACCAAATTTCATACATGATTCCAGCTCGATGAGGGAAT…
CBDAS-truncated#3	TGACGATGCGGTGGAAGAGGTGGGATGCTTTGTTCATTTCTAAAAAGATTATTGAAATCAACCAGGGTTTTCACTTTTACTAGCCTGTCAAAATTTTTACCAAAGATTTCTCACCCAAAATACATGCTTCTGTGTAATTATTTTGACTCTTGGGATCATTTATTCCTATATCAAGATGTCTATAATTGAGATATGTCAATCTTGGATTTTGGGACACATAAGGAGTCATGAAGTTATCAACATTTCGAATCCAGTTTAGATACTTTTCTTTATCTTCGTGCTTCTCCCAGCTACATATGTACCATAATTCATACATGATTCCAACTCGATGAGGGAATGGAATTGCTGATTCTGAAATCTCATCCATTAGACAACCGTAAGGGTACAACGCATACATCC…
CBDAS-truncated#4	TGACGATGCGGTGGAAGAGGTGGGATGCTTTGTTCATTTCTAAAAAAATTATTGGGATCAACCAGGGTTTTCACTTTTACTACCCTGTCAAAATTTTTACCAAAATACTTCTCACCCCAAATACTTGCTTGTGTGTAATTATTTGGACTCTTGGGATCATTTATTCCAGTATCAAGGTCTCTATAATTGAGATATGCCAATCTTGGATTTTAGGACACATAAGGAGTAATGAAGCTATAAACATTTCGAATCCAGTTTAGATGCTTTTTCGTTATCTTCGTGCTTCTCCCAGCTACATATGTACCATAATTCATACATGATTCCAGCTCAATGAGGTAATGGAATTGCTGATTCTGAAATCTCATCCATTATACCACCGTAAGGGTACAACGCATACAT…

## Sheet: Cb-2 Consensus Sequences
Gene	Sequence
DXS1	CATTTGATGATAGAATWGCCTCACARTATTCGATTMTATCGAYTACTTACCTTGGCTACTYCTCTTAGTTCTCTRAGAGGCCTGTTTGATTGCAGCCTACTGAGAGCACTACTCAAAGCTCCAACAGGTGGTATGGGCCCATCAAGAGAGGCAGTAGGTAAAGAAACCTGTTTATTGTCGTTAAGAATAATAATCATGTCGGAATCAAGGTACCCGGCATTATTCATGGCTTCATAAGCTTGACCKGCTGTCATGGCRCCATCACCTATGACAGCCACWACATTATTCTTTCTTCCTTTAAGATCCCTTCCAACAGCCATTCCTAYACCAAGATGAAGAAATTTAACATATGATATTAGTAGCTAAMWTAAA
DXS2	ATTTMKTTTTGTGAAAAATGATAATTAAGCTTCCGTGGGAATGATTTTTCAGGATCTTGAACAGCTAGCAGCAGAGCTTAGAGCAGATGYAGTCMATACAGTATCAAARACAGGTGGTCATCTGAGTGCAAGCTTGGGAGTTGTGGAGCTCACTGTAGCACTGCATCATGTTTTCAATACCCCTGATGATAAAATCATMTGGGATGTTGGACATCAGGTCASCACAACATTAATGTCTTTATATTAAAMTAATTACAAMCCAATTGAGTTATTCTGAAAAASAAATGAATTTTTGCAGACATACCCGCATAAGATTCTTACAGGAAGGAGGTCTCAAATGCATACCATTAGAAARACTTCTGGTCYAGCWGGGTTTCCCAAAAGAGATGAGAGTGTTTA…
DXR	RCCAAAACGGTTAAAAAGGAGAAATCTTTTGACGGGTACAGTTTGAATGGCTCTGAACTTGTTATCCCCAGCTGAAGTGAAGGCTCTATCCTTTTTGGACTCCACCAAGTCCACCCGCTTCCCTAAGCTGTGTCCAGGTTTTACTTCCAATCTTGATATTCTCCGTTTGGTTWCCCAGAAAGTGGGAGGGAGATTACATAAAATCAAAGGAGTTTTTTTAGTRGGGAAGCYTTAAGTTATGAGCTCAGCTCAATTGGGTTGAGTKGTTTTGTTAATGTCTTTTGAAATATGACTGAKAAATAGTAAAAAGGTCAACYTTTGTGTTTTTGTTAGTTTAGAGATATCAYTTCTTGCTTATGYTAAAGAATTCTTGTCCTAACAAATTATACTGTGTTTAGT…
MCT	TATTTTCAGATTACAAAGAATGTRAMAGTACARCAAAAAATRAATAYTTATGCAACAGCCTTYACAGAGTTCATACTCAATAYTCTCTCCGCAAGCAATAAATCATCTRGAGTRGTAACCTGCAAARGATTTGACCRCTTTAAATATTYATTTTGAAAGGGACCRCTTTAAACTTGATTRMTTTTTATAGAATTATAGSTTCCATATGAAMAACAAAWGTGAAAGTTTAGTACCTTRATGTTGGTGTAAGCACCTTCMGTTATATATACAGGATGTCCAAGGTGTTCMACTATAGACACATCATCAGTCACTTCCAGATTTTCCCTGTAGACAAGTTTAAWGCATACTRYATCAAAATTTAAAGWGAAAGTACATTGGTCATTTTACAATGTGTRTGAG…
CMK	TATGGTCATTTTACWACACRCAYTAKTATTATTATGATTCATTCTTATTACTCGACARWGGAGGAAAAATTACGAGAGAAATCATCWGAAGGGCTACAAGCGCTAGCTGAAGCWGGTTCTTTGTACCATTCATTTGCTTCTCGAGTCAGAAAGTTGGCCTCTGCGTATAACAAAACAACTTTATACATCTTCATTTTTTAGTTATTTATTTTTTTAWTTTTTTTTTTTTGAGGGAAATAAAAATCAGTAGCYAGAGAAATTAAMTTAAMRGTTGACTTGCRTATCTCTAATTGTTCTCYTCTAATTCTCAGTGGCTTCACTATGGGAAAAATAACCAKGAGACTGAATGGTCTTTGAMAATCATARAAGATTATAACCAGTCTGGTCTTGCAAATAACA…
MDS	ACTACTAACCACATGTTTTTGAYAAGRAYTTTCCAAGCATATTCTTTTCTAYTTTTTCATAAGAAGAACCACAGYGTGAGCAGCGATGCTTCGATTTTCCMCGAGACTATCRACCTTTTCRTGAGTTTTYGCTTTCAGATTAACAACTGCAGGGTCAGCTCCTAGAAGTTCAGACAAGTTGGCTCTGATAGCTTCCTTGTGTGGACTTAACTTTGGTCTTTGAAGAATTAATGTTGCATCTAAATTTCCAAGCTCATAACCTGCCTCATGCATCAGTCTCACCTRAAATAYAGATAAAACATATTCAAACATGTTTATATTGTCTCTCAACTAMTAATAGACAGCTCAGAGTKARTGGTTTTCAATAATTGTGTTCCATTGTTTGTGACAAAGAGACAT…
HDS	TGCCCTTTTATTTTCTATCTACCGACGAMGACGWTGCATATACACTCTTCATTCTTCGTCYGAGGRTGGTTCAACCCATCGGCCATGATCTTTTATTAGCTGAATCAATGCATCGGTYGCTTGTTCCATTGCGATTSCACGCTGCACTACCGTCTGAAAAAAACATAACGTAAATTTCCATGTYGATTTTAACCATAYRTTCTTTCGAAATATAAAACCGAAAACATAATTATATACCTTTCCAACATAAAGGTCAATCTTTCCGGGAGCACCACCGACATAACCGAAGTCTGCATCAGCCATCTCTCCGGGTCCATTAACAATGCAACCCATGATTGCAATCTATCATACGAAAAGATTGAAAAGAGTTAAATACAAAGGAATAATATTTMAAAAAAA…
HDR	KTCATCCGATGCKCCGGYGAGTCATCTTCAACGGCAKCMGATTCTGATTTCGATGCGAAAGTKTTCCGTAAGAACTTGGTCMGAAGCAAGAACTACAATCGGAAAGGTTTTGGCCATAAGGAAGAGACCCTTCAACTCATGGAYAGCGAGTACACCAGTATGWTGTTGTGCTTMGATTCCTCGATYTGTTTATGATTAAAGGATTWWTTTTTTYKTTTKCKTRATTGAATAATTAATTTACTTGAAACAAAATTCAGGTGATATTATAAAGACTTTGAAGGATAATGGRAATGAGTACAGGTSRGGGAACGTGACGGTAAAATTGGCCGAAGCATATGGGTTTTGCTGGGGTGTGGAGCGAGCTGTCCAAATTGCTTACGAAGCAAGGAAACAGTTCCC…
IPP/IPI	ATTAAATAATATTAGGCACATATTTAATAGTTACATTAAAATATTAATATATAATTATAATATTACTCGATTCAACAATGGCGGAGATCACATGCGACAATGACCCTCCTTCTAAATACCACTGCCAAGCTCTACATTGCCCCCAGAACTCTTCCCTTTACCTCTTCCTCTACCTTTGCTCGTAGCCCTTTTCTCCGAATCCCCTCCCTTCTTAAGCCCTTGTCTCCTCTCACCGCTAGGGTCTCTCTTTCTTCCACCATGGGAGACTCTGCCGACGCTGGAATGGACGCTGTCCAGAGACGCCTTATGTTTGATGATGAGTGCGTTTCTGTTTATCTGATAACCCTTCTTCCATTTCTTCTTTGTTACTCTTCTGATATGCTTTGTTTGGTTGCTTAG…
GPP_LSU	GAGCAGCAGCACTAATTATTRTTGYACTAATAAAATATTAAATGATATCAATTTTGCCTATAAGCAATATAATTAGYYAAAGCAATTAAAGGAGCAGCYTTTATGGGATCARAACCAGAAAGATGYTGTTTRGCTTCTGTGTTCAATTGYTCAGCAAATTCTCTTGATTTSTCAATRCCCATTAGCCTTGGATAAGTAACCTTATCAGCCACCAAATCTTTCCCAGCAGTTTTAMCCAAYTCTTGAGAAGATTTRGTCACATCAAGAATGTCATCAACAACCTGAMAAAGCAARCCAATACACCTAGCAAAGCTCCTAAGTTTTTCAACTTCTTCATCYGTACCACCACCAAGAATWGCCCMCAAAACAACAGAAGCTTCTAGAAGAGCCCCAGTCTTA…
GPP_SSU	CATAATTAAATACATTTTTTTAATTTCACAACAAAACGTCWTAATTTCTATAGACGRAAAAGAAAGGTTGAAAATGGCTCTAAGTTTCTCCCATCGAAATATTTTAGTTCCTGGCGAGCCAAATTGGTTRACTCCTCGATGATTCTRTCTGCTTCTTYCTTTTCTTCTSYGCTGCTCATTATAAATCTATTGGCATATCCTTGAATCATGCCCACATAAAGACCAAAAGTTCTCAACTTCTCAACMTCTTCTTCATGYGCCTCTCCAAGAATGGCCCCACATGCAGCAGCGCATGCATGCATCGCACCTTCCTTCTTCAAAGAGGGATAATGGCCCCACCCGACAGTTTTGGCTTCATGACTATCAACGTCAAATCTACTGGCTAGCTTCTCATGGTAT…
FAD2 #1	AACMTRCAAAAATGGAAGTTGTAGATGACCAATAYAGTAAMCTTGTTAGGCGAGCACCRCACACCGAACCACCATTCACGCTAAGCGAAATCAAGAAAGCCATTCCACCCCATTGCTTCAAACGCTCTCTTCTMCGCTCCTTCTCTTATCTCCTTCAAGACCTTTTCTTAGTCTCTTTACTCTACTACATAGCAACATCTTACTTCCACMTTCTTCCTCATTGCCCRTTTTCATACTTAGCTTGGCCCCTTTATTGGATCTCCCAAGGCTGCATYTCATTTGGYATTTGGGTCATTGCTCATGAGTGTGGCCACCATGCTTTTAGTGATCACCAATGGGTGGATGACACCGTTGGTTTCGTCCTTCAYTCCGCTCTTCTCTTCCCATATTTCTCTTGGA…
FAD2 #2	TTGRCTCAATATAGACACACTCCTTARTCTCTCTCCAAAGAGCTTTAATTATTGGAGTRTCATCAAAAGAGTAGTAYTCTCCCAATRWGGGTTTGATARCTYTGGTGGCTTCATTTGCATGGTARTGAGGTATTGTTGSGAATAAATGGTGTGCYACATGAGCRTCTGTAAGGTGATRRAAAACCCTATTGAGAATTGATCCATAGTTTCGATCARYTGTTGACAATGCTCCTTTCAACMAATCCCACTCYGACGAGTCATAATGAGGCAATGAAGRGTGAGTATGATTCAAGTATGCGATTGTCACAAGGATGCTATTCCCTGTAAACAATGGCACMCCRTACATGAACACAASCCAACTCAACCCTTTASTCGAGCCAAGCTGGTATAAYACYAATG…
FAD2 #3	CTKRTTCAACGTAAAGACAYTCYTKGGCMTCTYGCCACATAGCCTTAATTATTGAAGTCTCATYWAAACRATAGTACTCTYCTAATATTGGCTTCACARCTTKTGTTGCTTCTATTGCATTRTAATGTGGTATTTTGGGGAWTAAATGRTGCAACACATGAGTGTTTGAAACGTTATGAAAAAYACTATTGAGAACTCCAAAATCTCGATCAACGGTTGACAAAGCACCTCTCAACCAATCCCATTCGGACGAGTCATAGTGTGGCARTGSAGGGTGAGTGTGYTGTAAATAAGTGGTCAAAACTAGCAAGRCACCTACTAYTAGCAATGGYATCCCATRCACGAAYAMAACCCAACTCAATCCTTTRGYTAAGMCAAGTYGGTRTARMACMARTGTGG…
FAD2 #4	TTAACATTGTATTATTTRTTCTCTTTTTAATATWTTTTAAGAAATGAAAATGGGAGGCAATGGCGAAAATAGTAGACTTGAGCGAGCACCACACACCGCRCCACCATTCACCCTAAGCCAACTCAAGAAAGCSATTCCACCCCATTGCTTCAACCGCTCTCTTCTCCACTCCTTCTCTTATCTTCTTCAAGATCTTTTCTTCGCRTCTTTGTTCTACTMCGTAGCAACCTYTTACTTYYACCTCCCTCACCCGCTCCCATACTTAGCTTGGCCAYTTTATTGGATCTTCCAAGRCATCATTTTTTGYGGTGTTTGGGTCCTTGGTYATGACTGTGGTCACCACTCTTTCAGTGACCACCAATGGGTRRATGAYATGGTTGGTTTTGTCATYCACTCYGC…
LOX	AATTTATTTCAAATAGATATGCTATATGGAATGTTTAAAATTTATTTCAAATAGATATRCTATATGGAATACCCTTGTTAGTGACACCAGGCTCAGAAAAGGGCTTRAGAAGTTCATAAGACAAAATTCCAGCTCCATGTCTATTCCTTAAATTCTCATTATCATTCTTTTCATTAATGATACTTTCAATCTCRTTCATCCTCTTATTGAACCGATTAAAAGCTTCYGCTATAACMAGATTCGAGCCCCACGAGGGTTCCATCTTGTCTCCAAGATACTCTTCGTCTGGCGAGTGAGTAGACAASACGTCTAACACRGCCACAACTAGGCCTGCYTGTAATTGCGTAGGTAAGCACTTCAAAAGGGCATCTTCAGGACTATTTTGAAGTGTTTCCACGC…
HPL	GTCATTACCATCACCATCACCATCACCATACTCCTCTGATTCAGTAGTTTAAGCCTTTTTAAGAGCTGTGMTTGAACTTGAGCTCCCGCTGATGGAGTCATAACGACGGAAGGTGTAAGCCAAGATCAAACAAGCCGTAAGCGTGACGATATCTTTTCCCGCGCATTGCTTATTGGYSACGCTGGGCACACCGGTTTGAGGTCCATTGGACCAGTAAAGRTAATCTAASAGACCTTTATCTTTCATGAACCGGTCCCCAATGAACGACTCCGGTTCCGAGAATATTTTTGGGTCCCTCATAACAAGGCTTTGAAACCCGCATAGGAGCTCGCCTTTCTTCACCTCGAAGGCCGCGTCGTGCGAGCTGAGCCGGAAGTCCTTCCTGGCCCTGGCGAATTG…
OLS	ATCACACATACACAACTCATTATTATCATAATAATAATAATAATAATATGAATCATCTTCGYGCTGAGGGTCCGGCCWCCGTYCTCGCCATYGGCASCGCCAATCCGGAGAACATTTTAATACAAGAYGAGTTTCCCGACTACTACTTTCGGGTCACCAAAAGTGAACACATGACTCAACTCAAAGAAAAGTTTCGAAAAATATGTATGTATTATGAATATATATATTTCCAACTAATAATACTTTTCCATGTAYGTATACGCATTATCTATTTATATAATAAAGGAATTTTTACATCATATATTAAGCATSAAGAATTTATGTTTAATATCTTGTATCATTACTTWCTTTATATGTATATGTAGGTGACAAAAGTATGATAAGGAAACGTAACTGTTT…
OAC #1	TCGACWGTATGTAGCATAATGTGATTTATATAAYTATCAAAAAAAAAAWRAAAAGAAGAAGAAGAAGAAGTTGAGAAAGAGAATGGCAGTGAAGCATTTGATTRTATTGAAGTTCAAAGAYGAAATCACAGAAGCCCAAAAGGAAGAATTTTTCAAGACGTATGTGAATCTTGTGAATATCATCCCAGCCATGAAAGATGTATACTGGTAATTTGTGATTATTTTGTTTCATAATTCATATACATTTARCTAATTATTATAATAATAGTATAGTSATGAATAATTCTAATAATGTWGTTTGCAYTGCAGGGGTAAAGAYGTGACTCAAAAGAATAAGGAAGAAGGGTACACTCACATARTTGARGTAWTGTTTGAGAGTGTGGAGACTATTCAGGAMTA…
OAC #2	TCGACWGTATGTAGCATAATGTGATTTATATAAYTATMAAAAAAAAAAAWAKAAKAAGAAGAAGAAAGTTGAGAAAGAGAATGGCAGTKAAGCATTTGATTRTATTGAAGTTCAAAGAYGAAATCACAGAAGCCCAAAAGGARGAATTTTTCAAGACKTATGTGAATCTTGTGAATATCATCCCAGCCATGAAAGATGTATACTGGTAATTTGTGATTATTTTGTTTCATAATTCATACATTTAYTAATTATAATWATAGTATAGTSATGAATATAATTCTAATAATKTTGTTTGCATTGYAGGGGTAAAGATGTGACTCAAAAGAATAAGGAAGAAGGGTACACTCACATAGTTGAGGTAAYRTTTGAGAGTGTGGAGACTATTCAGGAMTACATTRT…
GOT	ATMATTAAGAARAARAAAAWAYATACAAATATATAGAAGTAAGAGACACACACATAMCCTAAYGGAATTTTTTKCKATTGATAATGATTCTGAGCATTTGTTTTGTAGATGAAAACTCTTGGKGGAGCAATGTTTAGAGGGAAAATTATTGTAAGAGTATTTAATTGGTGTTTTRGGGTGTCGATAWMATAATAATGAGGTTTTGGGATTATTATTGTGAGGATTTAATAAAGTATGGTAATTAGTTTGAAATGAAAAGGTMCAAACTGATGAGAGTCCCATGAAGATTRTTATTGATWGAATATTAARAAAAAATGAGGGAAAGAAAGGGTTAGAATAACATAGTGATATCAATAATGAAAAAWTARCAAGATTTATAGTAAAAYAATTTTTSCTTGG…
AAE1	ATGAACACCWAAATMATTAATRGTTGTTTTTCTTTTATTATGATTCAGGGAGAAAGTAAAGTCCACYAATMTGGGCGCACTTTTGGAGAAGCGAGGAAAAGAGTTTTTGGGAGTCAAGTATAAGGATCCCATTTCAAGCTTTTCTCATYTCCAAGAATTTTCTGTAAGAAACCCTGAGGTAATAMTAATAACYATTWAWKATTTTWTKTGAGGGTRGTWTTTATRTTAATTAWTTGTAATTAATGGYTAATATTATATAATGTTAGGTGTATTGGAGAACAKTACTAATGGATGAGATGAAGATAAGTTTTTCWAAGGATCCAGAATGTATATTGCGTAGAGATGATGAYATTAATAATCCRGGGGKTAGTGAATGGCTTCCAGGAGGTTATCTTAACT…
THCAS	TTATTTGCTATTGAAATAAGAAAGACAATTTATTTTATTAAATAYATCTTATGATTGTCTACACAGTTSTAATGTAGATTTTCATACTTGGGAGCATACATAATATGAGTAGATAAACTATATAYAATAAATGTATGTATGGTATAATGATTAACTAATTGATAAGGGAAATATATCTATTTAAAGATAATTAATGATGATGCRGTGGAAGAGGTGKGATACTTTGTTCGTTTCTAAAAAAATTATTGGGATCAACTTTAGTTTTCACYTTAACTAACCTGTTAAAATTTTTACCAAAATACTTTTCACCCCAAATACGTGCTTGTGTGTAATTATTAGGACTCGCATGATTAGTTTTTCCTAAATCAAGGTCCCTATAATTGAGATACGCCAATCTTG…
CBCAS#1	ATAGTTCTCTATTCATAATAATTCAAAATATCATTAGGACTGAAGAAAAATGAATTGCTCAACATTCTCCTTTTGGTTTGTTTGCAAAATAATATTTTTCTTTCTCTCATTCAATATCCAAATTTCAATAGCTAATCCTCAAGAAAACTTCCTTAAATGCTTCTCGGAATATATTCCTAACAATCCAGCAAATCCAAAATTCATATACACTCAACACGACCAATTGTATATGTCTGTCCTGAATTCGACAATACAAAATCTTAGATTCACCTCTGATACAACCCCAAAACCACTCGTTATTGTCACTCCTTCAAATGTCTCCCATATCCAGGCCAGTATTCTCTGCTCCAAGAAAGTTGGTTTGCAGATTCGAACTCGAAGCGGTGGCCATGATGCTGA…
CBCAS#2	ATTTTAAGAACACGTACCAAAAATTTTAATAATAAATATATTATAATGTTCTAATCCATGAACATGTAAACTAAAATTGTTCCATAAACATATAAGCTCAAATAATATTATTTTATTTKCTATTGAAATAAGAAAGACAATTTATTTTATTACATATATCTTATGATAGTCTACACAGTTGTAATGTAGATTTTCATACTTGGGAGCATACATAGTATGGGTAGATAATTAATGATGACGCGGTGGAAGAGGTGGGATACTTTGTTCGTTTCTAAAAAAATTATTGGGATCAGCTTTGGTTTTCACCTTAACTAACCTGTTAAAATTTTTACCAAAATACTTTTCACCCCAAATACGTGCTTGTGTGTAATTATTAGGACTCTCAGGATTAGTTTTTCC…
CBCAS-truncated	TATCCAAACCAYATATAAGTGCATATTTAGCTTTARCATYTTTAGAAAGCATTTTCTTATCATTCTCATATACCTCATAAGTCTTAATTACTTCTACACCATTTATAATATGTTTAGCAATGTAAGGACCACTAGACACAATATGCCACAAATAATAGTCTAYAGATTGAAGGTAAGTTTTCATTCTAATTTTTCGATAAGGAAAATATACTCCATTGAAGTATGGTGCTCTATTTGTGCTAAAACCTTCCAACATGTTATTTTGTGAATTACTTGGAAACRCCATGCTCTAGATAGTGAAATCTAATCAAATAAATTGACCCTTTCCTCTGATATCAATTGTTAGCCCAAGAAATATTTTTAAGAGGGGGTTGAATTGGAAATTTAAGCTAATCTAAC…
CBDAS-like#1	AGRATAGTTTTCCATTCATAGTAATTGCCAACATTACGACTAAAGAAAAATGAAGTACTCAACATTCTGTTTTTGGTATGTTTGCAAGATAATATTTTTCTTTCTCTCATTCAATATCCAAATTTCAATAGCTAATCCTCAAGAAAACTTCCTTAAATGCTTCTCACAATATATTCCCACCAATGTAACAAATGCAAAACTCGTATACACTCAACACGACCAATTTTATATGTCTATCCTAAATTCGACCATACAAAATCTTAGATTTACCTCTGAAACAACCCCAAAACCACTTGTTATCATCACTCCTTTAAATGTCTCCCATATCCAAGGCACTATTCTATGCTCCAAGAAAGTTGGCTTGCAGATTCGAACTCGAAGCGGTGGTCATGATGCTGA…
CBDAS-like#2	CATTGTTGATTATTATATTAGTAGAAATCACGTGTACTAATAAATCGTGGGAGTAATATTTAATCACATAATCTTGATTACTTTCCACTGTGTAGACAACACAGTAATCAACAATAACAATATGATAAGGATTTAAAAGAATTTATAAATCAACCAAATAATCATGAAACAAACATGTGGACCGAGTATTAAAAATGCAATACAATAATTCTCTTCTTTTATTGATAAGTGAAAATTTAAGATAACATTAAAATAGAGTTTTAGTTAAGGCACAAAAACCCAACATTATTTATGTTATAAGGACTAATAATTTGATAAGAGAAATAGATCTATTTAAGATAATTAATGATGACGTAGGGGAAGAGGTGGGATGCTTTGTTCGTTTCTAAAGAAATTATC…
CBDAS-like#3	CAATGTAACAAATGCAAAACTCGTATACACTCAACACGACCAATTTTATATGTCTATCCTRAATTCGACCATACAAAATCTTAGATTTACCTYTGACACAACCCCAAAACCACTTGTTATCATCACTCCTTTAAATGTCTCCCRTATCCAAGGCACTATTCTATGCTCCAARAAAGTTGGCTTGYAGATTCGAACTCGAAGCGGTGGTCATGATGCTGAGGGCATGTCCTACATATCTCAAGTCCCATTTGTTATAGTARACTTGAGAAACATGCATTCGGTCAAAATAGATGTTCATAGCSAAACTGCATGGGTTGAAGCMGGAGCTACCCTTGGAGAAGTTTATTATTGGATCAATGAGAACAATGAGAATCTTAGTTTTCYTGCTGGGTACTGCCC…
CBDAS-like#4	ATAAATGATGCTCAATTATTCAATGCACCATGTACATTTATTTTTAATAAGGGCTGCACCTAACAAAGGTGCATAATTTTGGTAAAAAAGAAATTACGRCATGTGAATATTTAATGAGTATCAAATTACAAAATATTTAGTTAATTTCTTTACCCCCACTCCAATCTATAAAGCTATAAATARGATAGTTTTCCATTCATAGTAATTGCCAACATTACGACTACAGAAAAATGAAGTACTCAACATTYTGTTTTTGGTATGTTTGCAAGATAATATTTTTCTTTCTCTCATTCAATATCCAAATTTCAATAGCTAATCCTCAAGAAAACTTCCTTAAATGCCTCTCACAATATATTCCCACCAATGTAACAAATGCAAAACTCGTATACACTCAACACG…
CBDAS-like#5	MAATCAACCAAATAAYCATGAAACAAACATGTGGACCGAGTATTAAACATGCAATACAATAATTCTCTTCTTTTATTGATAAGTGAAAATTTAAGATAACATTAAAATAGAGTTTTAGTTAAGGCACAAAAAYCCAACATTATTTATGTAATAAGGACTAATAATTTGATAAGAGAAATAGATCTATTTAAGATAATTAATGATGACGCAGGGGAAGAGGTGGGATGCTTTGTTCGTTTCTAAAGAAATTATCGGGATCAACCTTGGTTTTTACTTTTACTAACCTATTAAAATTTTTACCAAATTACTTTTCACCCCAAATACGTGCTTGTGTGTAATTATTAGGACTCTCGAAATTAGTTTTTCCTAAATCAAGGTCCCTATAATTGAGATACGCCA…
CBDAS-truncated#1	TGGTCACAATTTTGGAAAAATTATATGAAGAAGATGTAGGAGTTGGGATGTTTGTGTTTTACCCTTATGGTGGWATAATGGATGAGATTTYAGAATCAGCAATTCCATTCCCTCATCGAGCTGGAATCATGTATGAAATTTGGTACATAGCTTCATGGGAGAAGCAAGAAGATAATGAAAAGCATATAAACTGGATTCRGAATGTTTACARTTTCACGACTCCTTATGTGTCYCAAAATCCAAGAATGGCGTATCTYAATTATAGGGACCTTGATTTAGGAAAAACTAATTTCGAGAGTCCTAATAATTACACACAAGCACGTATTTGGGGTGAAAAGTATTTTGGTAAAAAWTTTAATAGGTTAGTAAAAGTAAAAACCAAGGTTGATCCCGRTAATT…
CBDAS-truncated#2	ATTATATTAGTAGAAATCACGTATACTAATAAGTCGTGGGAGTRATATTTAATTACATAATCTTGATTACTTTCCACTGTGTAGACAACACAGTAATCAACAATAACAATATGATAAGGATTTAAAAGAATTTATAAATCAACCAAATAATCATGAAACAAACATGTGAACCGAGTATTRAACATGCAATACAATAATTCTCTTCTTTTATTGATAAGTGAAAATTTAAKATAACATTAAAATAGAGTTTTAGTTAAGGCGCAAAAACCCAACATTATTTATGTTATAAGGACTAATAATTTGATAAGAGAAATAGATCTATTTAAGATAATTAATGATGACGCAGGGGAAGAGGTGGGATGCTTTGTTCGTTTCTAAAGAAATTATCGGGATCAACCT…
CBDAS-truncated#3	TGATGCACACTTAGTCAWCRTTGATGGAAAAGTRCTAGATCGAAAATCTATGGGRSAAGATCTCTTTTGGGCTATACGTKGTGGTGGARGAGAAAGCTTCAGAATCATTGTAGCAYGGAAAATTAGAYTGGTTGCTGTCCCAACAAAGTCTACTRTGTTTAGTGTTAAAAAGATCAAGGAGATACATGAGCTTGTGAARTTAGTTAACAAGTGGCAAAAYATTTCTTACAAGTATSACAWAGATTTATTACTCATGACTCACTTYATAACTAGGAATATTAYAGATAATCAAGGGAAGAATAAGACAAYARTACACACTTACTTCTCKTTAGTTTTCCTTKGTGGAGTSGATAGTCTAGTCGACTTAATGAACAAGAGTTTTCCTGAGTTTGGYATTAA…
CBDAS-truncated#4	ATCTTAGATTCACTCCTTCACATGTCTCYCATATCCAWGGCACTATTCTATGTCYAAGAAAATTGGTTTGCAAATTCGAACTCGAAGCGGTGGTCATGATTCTGAAGRCATGTCCTACATATCTCAAGTCCCATTTGTTATAGTAGAYTTGAGAAACATGCATTCAATCAAMATAGATGTTCATAGCCAAATCGCAAGGGTTGAAGCYRGAGCTACCCTTGGAGAAGTTTATTATTGGGTTAATGAGAAAAATGRGARTCTTAGTTTGGCTGCTGGGTATTGCCCTACTGTTAGCGCAGCTGGACACTTTGGTGGAGGAGGATATGGACCATTGATGCAAAATTATGGCCTCGCRGCTGATAATATCGTTGATGCACACTTAGTCAACGTTSATGSAAA…

## Sheet: sgRNA Sequences
sgRNA	GENE	sgRNA SEQUENCE	Do SNPs occur in pan-genome sequence where sgRNA bind?		Colour codes:
1	DXS1	AAGGTACCCGGCATTATTCA	No		sgRNA designed are unique to Cannbio-2 genome sequences. sgRNA binding sites contain at least 1 ambiguous base
2	DXS1	GCTGTTGGAAGGGATCTTAA	No		sgRNA designed target regions of homology across pan-genome and can be used regardless of cultivar
3	DXS1	CATGTCGGAATCAAGGTACC	No		sgRNA designed have no ambiguous bases in one allele, but at least 1 ambiguous base exists in other allele
4	DXS1	ATAAGCTTGACCTGCTGTCA	Yes		sgRNA designed will target multiple genes due to high homology
5	DXS2	CATACAGTATCAAAGACAGG	Yes
6	DXS2	TGGGGCCATGACTGCAGGAA	No
7	DXS2	AGAAAGACTTCTGGTCTAGC	Yes
8	DXS2	TACCCGCATAAGATTCTTAC	No
9	DXS2	CCGGTGGATGGACATAATGT	Yes, in one allele
10	DXS2	GAGGAATGATAAGTGCTTCT	No
11	DXS2	TCAGGTGCTACTTCAGCTGG	Yes
12	DXS2	ATACACGCAGCAATGGGTGG	No
13	DXR	ACACAGCTTAGGGAAGCGGG	No
14	DXR	CTGGACACAGCTTAGGGAAG	Yes, in one allele
15	DXR	GTGGAGCCTAGAATTGAAAC	No
16	DXR	AGAGTAGTGGGACTTGCAGC	No
17	DXR	TTCGGCAAGAAGGGTTACAT	No
18	MCT	GTGAACTGATTTTGCGGGGT	No
19	MCT	TGGGTGTTTAGTCCATGAGG	No
20	MCT	TCATGTGAACTGATTTTGCG	No
21	CMK	ACTGGAGCAGGGCTAGGTGG	No
22	CMK	AGAAAGTGCCCACTGGAGCA	No
23	CMK	ACCTCTGTTCCTAAAAGGAT	Yes
24	CMK	GCCTTCATCTCTCAAAATTG	Yes, in one allele
25	CMK	CCTCTGTTCCTAAAAGGATT	Yes
26	MDS	CGCTGAGCAAGCTCCGTCTG	No
27	MDS	GACGGCCATGGCGGCGGCGA	No
28	MDS	GTCGCGGCGGCCGATACAGA	Yes
29	MDS	GGAGTAGCAGATACCTCAGA	Yes
30	HDS	CCTTACACAAAACTGTTAGG	No
31	HDS	GAGGCTTTCTGATTTAAAGA	No
32	HDS	CTAAAAGTTCTGATTTTGTG	Yes, in one allele
33	HDS	GATGACGACAAATGATACCA	No
34	HDS	GAAGTGGATAGTCCCAGCCC	Yes, in one allele
35	HDS	ACTCACTGAACCGCCCGAGG	No
36	HDS	CTGGGACTATCCACTTCACT	No
37	HDS	CACTTGGGAGTTACTGAAGC	No
38	IPP/IPI	GGCAATGTAGAGCTTGGCAG	No
39	IPP/IPI	ATGGGAGACTCTGCCGACGC	No
40	IPP/IPI	CTTGTCTCCTCTCACCGCTA	No
41	IPP/IPI	CCTTGTCTCCTCTCACCGCT	No
42	IPP/IPI	TTTCTGCAGATGCATTCTAG	No
43	GPP_LSU	TGTTCCATGTTCAACCAAGG	No
44	GPP_LSU	GGCGAGGAGTGAGTAACGCA	No
45	GPP_LSU	CAGGCTGAGAGACAGAGCAT	No
46	GPP_LSU	TCTACCTCCTTGGTTGAACA	No
47	GPP_SSU	GGCATCTACATCGGCTGTTG	No
48	GPP_SSU	TTTAGCACCGTCATTGTGCG	No
49	GPP_SSU	AGCACCGTCATTGTGCGTGG	No
50	LOX	CTAATCCTTGACTCAGATAA	No
51	LOX	ATTAAGACTTGTCTGAGTAT	No
52	LOX	TAACCAATTCAATGCAGCAA	No
53	LOX	ACAAGAAAGACGCACCTGGG	No
54	LOX	TATGAGAAGACCGTCGTTGG	No
55	LOX	TGTTATGCCGTCAGAAGAGA	No
56	LOX	TTGCTGCATTGAATTGGTTA	No
57	HPL	TTCCTGGTCAAGTGTCTAAT	No
58	HPL	ACAAAGCTCGAAGATATGGG	No
59	HPL	GCCACAAATAGAGCATCGAC	Yes
60	HPL	AAGGATCCCAATCTTGATAG	No
61	HPL	GCGAATTGGAGCGGAACAGG	No
62	HPL	CGATCCCGGGAAGCTACGGA	No
63	HPL	GTAGTCTAACCGGTCCGAGA	No
64	HPL	GCCCAGTGTCAATTACACTG	No
65	HPL	TACTGGGGCCCATCTCGGAC	No
66	HPL	GGACCCCAGACCCCAGACAC	No
67	HPL	CGGACCCAGACTCCAGACCT	Yes
68	OLS	GTTTCCCGACTACTACTTTC	No
69	OLS	TCATCTTCGTGCTGAGGGTC	Yes
70	OLS	GTGCAAAGGCCATCAAAGAA	No
71	OLS	GTCTGCACCGGGCATGTCAG	No
72	OAC	TTACCAGTATACATCTTTCA	No
73	OAC	AGTATACATCTTTCATGGCT	No
74	OAC	CAGTATACATCTTTCATGGC	No
75	OAC	TGAAATCACAGAAGCCCAAA	Yes
76	OAC	ATTATTCATCCTGCCCATGT	Yes
77	OAC	ATTGTTCATCCGGCCCATGT	Yes
78	GOT	AGCATAATTGTGGCCCTAAC	No
79	GOT	GCATAATTGTGGCCCTAACT	No
80	FAD2#1	AGAAACAAAATGGGAGCCGG	No
81	FAD2#1	TTTCAGTGACCACCAATGGG	Yes. Hits 2 FAD genes without SNPs and 1 with.
82	FAD2#1	CCACTTTATTGGATCTTCCA	Yes. Hits 1 FAD gene without SNP and 3 with.
83	FAD2#2	GAAACAAAAATGGGAGCCGG	No
84	FAD2#2	ATGGCTCTACAAACACTACT	No
85	FAD2#1	ATTGGTGGTCACTGAAAGAG	No
86	FAD2#2	CTAGGGAGAGTCCTAACACT	Yes
87	FAD2#2	AGTGTTAGGACTCTCCCTAG	Yes
88	FAD2#2	GGAGTCAATGGTGAAAACAG	Yes
89	FAD2#3	AGAGAGCGTTGGAAGCAATG	No
90	FAD2#3	CTACAAATGGATTGATGACA	No
91	FAD2#4	CCTTGGGAGATCCAATAAAG	Yes. Hits 1 FAD gene without SNP and 1 with.
92	FAD2#4	ATTTCGCTTAGCGTGAATGG	No
93	FAD2#4	AGCCTTGGGAGATCCAATAA	Yes. Hits 1 FAD gene without SNP and 1 with.
94	FAD2#4	GCTTAGCGTGAATGGTGGTT	No
95	AAE1	GGCGCACTTTTGGAGAAGCG	No
96	AAE1	GCCAATGCATGTGGATGCTG	No
97	AAE1	ATTTTCTGTAAGAAACCCTG	No
98	AAE1	GGTAGTGAATGGCTTCCAGG	Yes
99	THCAS	GAAGGAGTGACAATAACGAG	No
100	THCAS	AGGACATACCCTCAGCATCA	No
101	THCAS	TCAAGTCTACTACAACAAAT	No
102	THCAS	GACAATAACGAGTGGTTTTG	No
103	CBCAS#2	TATTGCCCTACTGTTGGCGT	No, also targets other CBCAS homologs
104	CBCAS#2	TCAAGTCTACTATAGCAAAT	No, also targets other CBCAS homologs
105	CBCAS#2	TATTCATAGCCAAACTGCGT	No, also targets other CBCAS homologs
106	CBCAS#2	AGACTTGAGAAACATGCATA	No, also targets other CBCAS homologs
107	CBCAS#1	ATATTCATAGCCAAACTGCG	No, also targets other CBCAS homologs
108	CBCAS-truncated	GTCCACCTACGCCAACAGTA	No, also targets other CBCAS homologs
109	CBDAS-truncated#4	GTCCAGCTGCGCTAACAGTA	No
110	CBDAS-truncated#4	TGTCCAGCTGCGCTAACAGT	No
111	CBDAS-truncated#4	GCAGCTGGACACTTTGGTGG	No
112	CBDAS-truncated#4	TGTTCATAGCCAAATCGCAA	No
113	CBDAS-truncated#3	TATAGCGGTGTTGTAAATTA	No, also targets CBDAS#a homolog
114	CBDAS-truncated#3	GTTAGATCAGCTGGGCAGAA	Yes
115	CBDAS-truncated#3	GGAATATTACAGATAATCAA	Yes, hits other CBDAS homologs
116	CBDAS-truncated#3	GATACTATCATCTTCTATAG	No, also targets CBDAS#a homolog
117	CBDAS-truncated#3	GTTAGATCAGCTGGGCAGAA	Yes
118	CBDAS-truncated#3	ACAAATGCAGATTCTGGAAT	Yes
119	CBDAS-like#3	GCGGGTGGACACTTTAGTGG	No, hits other CBDAS homologs
120	CBDAS-like#3	TACTGCCCTACTGTTGGCGC	No, hits other CBDAS homologs
121	CBDAS-like#3	TGTCCACCCGCGCCAACAGT	No, hits other CBDAS homologs
122	CBDAS-like#3	GTACTGCCCTACTGTTGGCG	No, hits other CBDAS homologs
123	CBDAS-like#3	ACAGTAGGGCAGTACCCAGC	No, hits other CBDAS homologs
124	CBDAS-like#3	GATGCGAAATTATGGCCTCG	No, hits other CBDAS homologs
125	CBDAS-like#3	GCTGGGTACTGCCCTACTGT	No, hits other CBDAS homologs
126	CBDAS-like#3	GGTAAATCTAAGATTTTGTA	No, hits other CBDAS homologs
127	CBDAS-like#5	TGGAACATAGAATAGTGCCT	No
128	CBDAS-like#1	TTTTAGATCGAAAATCCATG	No, hits other CBDAS homologs
129	CBDAS-like#1	GTACTGCCCTACTGTTGGCGCGG	No, hits other CBDAS homologs
130	CBDAS-like#1	TTTAGATCGAAAATCCATGGGGG	No, hits other CBDAS homologs
131	CBDAS-like#2	GTACTGCCCTACTGTTGGCGCGG	No, hits other CBDAS homologs
132	CBDAS-truncated#2	ACAGTAGGACAGTACCCAGC	No
133	CBDAS-truncated#2	TGGAGCATAGAATAGTGCCT	No, hits other CBDAS homologs
134	CBDAS-truncated#2	TCAAGTCTACTATAACAAAT	No, hits other CBDAS homologs
135	CBDAS-like#4	GAGAATCTTAGTTTTCCTGC	No, hits other CBDAS homologs
136	CBDAS-like#4	ACTTTGGAATCATTGCAGCG	No, hits other CBDAS homologs
137	CBDAS-truncated#1	ACATGATTCCAGCTCGATGA	No, hits other CBDAS homologs
138	CBDAS-truncated#1	TACATGATTCCAGCTCGATG	No, hits other CBDAS homologs
139	CBDAS-truncated#1	GTTAGTAAAAGTAAAAACCA	No, hits other CBDAS homologs
140	CBDAS-truncated#1	ATTTGGGGTGAAAAGTATTT	No, hits other CBDAS homologs, reverse complement also targets THCAS
141	CBDAS-truncated#3	GTGCTAGATCGAAAATCTAT	No, hits other CBDAS homologs
142	CBDAS-truncated#3	GATCTCTTTTGGGCTATACG	No, hits other CBDAS homologs
143	CBDAS-truncated#3	AGTGCTAGATCGAAAATCTA	No, hits other CBDAS homologs
144	CBDAS-truncated#3	CTAAACATAGTAGACTTTGT	No, hits other CBDAS homologs
145	CBDAS-truncated#3	TAAACATAGTAGACTTTGTT	No, hits other CBDAS homologs
